# Supplementary material for: Blood Performance: A New Formula for Fish Growth and Health
Source: Biology (Basel). 2021 Nov 26;10(12):1236. doi: 10.3390/biology10121236 (PMC8698978; doi:10.3390/biology10121236)
Supplement: Supplementary file 1 [file biology-10-01236-s001.zip]

Archive with 1 entries (1 files):
- biology-1460368-supplementary.pdf
